# Supplementary material for: Indirect Negative Effect of Mutant Ataxin-1 on Short- and Long-Term Synaptic Plasticity in Mouse Models of Spinocerebellar Ataxia Type 1
Source: Cells. 2022 Jul 20;11(14):2247. doi: 10.3390/cells11142247 (PMC9317252; doi:10.3390/cells11142247)
Supplement: Supplementary file 1 [file cells-11-02247-s001.zip]

Archive with 1 entries (1 files):
- cells-1809764-supplementary.pdf
